# Supplementary material for: BDNF Overexpression Enhances Neuronal Activity and Axonal Growth in Human iPSC-Derived Neural Cultures
Source: Int J Mol Sci. 2025 Jul 27;26(15):7262. doi: 10.3390/ijms26157262 (PMC12346939; doi:10.3390/ijms26157262)
Supplement: Supplementary file 1 [file ijms-26-07262-s001.zip]

Archive with 3 entries (3 files):
- Figure S1.pdf
- Figure S2.pdf
- Supplementary Information.pdf
